# Supplementary material for: Genome-Based Targeted Sequencing as a Reproducible Microbial Community Profiling Assay
Source: mSphere. 2021 Apr 7;6(2):e01325-20. doi: 10.1128/mSphere.01325-20 (PMC8546724; doi:10.1128/mSphere.01325-20)
Supplement: TABLE S1 [file msphere.01325-20-st001.xlsx]

## Sheet: Benjamino_Table_S1
Sample	Total Reads	Mapped Reads	Unique Reads	On-Target Reads	Study Code	Additional Data	16S Read Count	mWGS Mapped Reads	mWGS % Mapped
CAST_L_T2_P1V2	3538249	3463218	3008160	2477332	CCF	mWGS		1199883	0.417165
CAST_L_T2_P1V4	4128629	4075711	3620097	3024607	CCF	mWGS		1199883	0.417165
B6J_2R1L_T2_P1V4	3217182	3197107	3090703	2785420	CCF	mWGS		1592601	0.591309
B6J_2R_T1_P2V2	3238300	3215252	3194358	2691469	CCF	mWGS		1263735	0.387153
B6J_2R_T1_P2V4	4828407	4803106	4512015	4128341	CCF	mWGS		1263735	0.387153
B6J_2R1L_T1_P2V2	3315661	3295397	3279764	2646630	CCF	mWGS		2180489	0.530148
B6J_2R1L_T1_P2V4	5293350	5274505	4945763	4404780	CCF	mWGS		2180489	0.530148
B6J_2R1L_T2_P1V2	2743736	2710214	2601317	2263225	CCF	mWGS		1592601	0.591309
B6J_3R_T1_P2V2	4502696	4482995	4465147	3864584	CCF	mWGS		2078380	0.606443
B6J_3R_T1_P2V4	5413147	5394310	5196451	4751589	CCF	mWGS		2078380	0.606443
B6J_3R_T5_P2V2	6068907	6040429	6012853	4848411	CCF	mWGS		2557725	0.546832
B6J_3R_T5_P2V4	4799462	4779150	4547947	4093635	CCF	mWGS		2557725	0.546832
B6J_B_T1_P2V2	2654000	2601851	2554927	2108249	CCF	mWGS		1118157	0.465853
B6J_B_T1_P2V4	2517711	2474516	2267359	2065729	CCF	mWGS		1118157	0.465853
B6J_L_T5_P2V2	4754565	4738546	4712663	3866190	CCF	mWGS		2077001	0.53167
B6J_L_T5_P2V4	6121807	6101981	5967043	5473721	CCF	mWGS		2077001	0.53167
B6J_R_T5_P2V2	2489055	2478987	2470029	2024308	CCF	mWGS		1659624	0.440474
B6J_R_T5_P2V4	2536981	2527998	2442305	2258105	CCF	mWGS		1659624	0.440474
CAST_2B_T1_P2V2	2685061	2675958	2443281	2065797	CCF	mWGS		2255415	0.50416
CAST_2B_T1_P2V4	2262321	2256367	2103224	1894700	CCF	mWGS		2255415	0.50416
CAST_2B_T5_P2V2	2232947	2204574	2179982	1747576	CCF	mWGS		2884361	0.528126
CAST_2B_T5_P2V4	2612646	2577040	2356541	2100283	CCF	mWGS		2884361	0.528126
CAST_2R1L_T1_P2V2	2212683	2204409	2010907	1676857	CCF	mWGS		1796698	0.488624
CAST_2R1L_T1_P2V4	2276619	2269419	2106040	1883781	CCF	mWGS		1796698	0.488624
CAST_2R1L_T2_P1V2	1871238	1837168	1643881	1381962	CCF	mWGS		1624570	0.510123
CAST_2R1L_T2_P1V4	2643994	2594733	2328648	2030119	CCF	mWGS		1624570	0.510123
CAST_2R1L_T5_P2V2	4923573	4888381	4855811	4041822	CCF	mWGS		1485578	0.528723
CAST_2R1L_T5_P2V4	4967176	4938501	4773656	4387351	CCF	mWGS		1485578	0.528723
CAST_3R_T5_P2V2	4483502	4469945	4456047	3710694	CCF	mWGS		1963198	0.517786
CAST_3R_T5_P2V4	4933032	4920595	4756506	4355956	CCF	mWGS		1963198	0.517786
CAST_B_T2_P1V2	3029171	3007803	2629445	2162203	CCF	mWGS		1698096	0.416554
CAST_B_T2_P1V4	3920378	3901545	3477083	2880738	CCF	mWGS		1698096	0.416554
CAST_B_T5_P2V2	2742127	2730979	2720707	2227446	CCF	mWGS		1556930	0.462008
CAST_B_T5_P2V4	3297866	3286678	3161407	2874609	CCF	mWGS		1556930	0.462008
CAST_L_T1_P2V2	2572514	2552764	2406680	2033586	CCF	mWGS		1934741	0.553175
CAST_L_T1_P2V4	3655883	3635047	3414573	3168668	CCF	mWGS		1934741	0.553175
CAST_N_T2_P1V2	1643600	1624265	1454447	1196743	CCF	mWGS		1355359	0.456102
CAST_N_T2_P1V4	1625977	1614315	1446293	1229234	CCF	mWGS		1355359	0.456102
CAST_N_T3_P2V2	3008736	2994015	2979353	2388688	CCF	mWGS		2467263	0.557667
CAST_N_T3_P2V4	3635261	3625577	3402188	3150852	CCF	mWGS		2467263	0.557667
CAST_R_T2_P1V2	2060652	2044533	1790501	1481878	CCF	mWGS		1347724	0.406943
CAST_R_T2_P1V4	2568781	2559562	2263056	1867295	CCF	mWGS		1347724	0.406943
CAST_R_T3_P2V2	3074781	3060900	2875804	2400294	CCF	mWGS		2072473	0.550668
CAST_R_T3_P2V4	4651224	4640804	4363023	4062138	CCF	mWGS		2072473	0.550668
CAST_R_T5_P2V2	1552076	1542807	1534954	1245932	CCF	mWGS		1257428	0.417041
CAST_R_T5_P2V4	1947227	1936456	1757833	1589676	CCF	mWGS		1257428	0.417041
PWK_2B_T1_P2V2	6850903	6828059	6808405	5184298	CCF	mWGS		1680050	0.483303
PWK_2B_T1_P2V4	4700651	4690531	4235591	3694563	CCF	mWGS		1680050	0.483303
PWK_2B_T3_P1V2	2946148	2921976	2623498	2175342	CCF	mWGS		1401587	0.478322
PWK_2B_T3_P1V4	1541417	1533867	1387641	1185499	CCF	mWGS		1401587	0.478322
PWK_2L_T1_P2V2	6143597	6115516	6087952	4607130	CCF	mWGS		1120223	0.427327
PWK_2L_T1_P2V4	5876098	5858957	5338608	4650757	CCF	mWGS		1120223	0.427327
PWK_2L_T3_P1V2	3363235	3339469	2914381	2401261	CCF	mWGS		1140268	0.391092
PWK_2L_T3_P1V4	3178803	3168314	2810951	2321714	CCF	mWGS		1140268	0.391092
PWK_2L_T4_P2V2	6687291	6655413	6617380	4895269	CCF	mWGS		2231733	0.420296
PWK_2L_T4_P2V4	9323632	9291667	8348123	7162830	CCF	mWGS		2231733	0.420296
PWK_2R_T1_P2V2	3761962	3752641	3741317	2766857	CCF	mWGS		1409132	0.408322
PWK_2R_T1_P2V4	3024843	3020862	2727360	2343432	CCF	mWGS		1409132	0.408322
PWK_2R_T3_P2V2	3857441	3846854	3374060	2730550	CCF	mWGS		1219049	0.396167
PWK_2R_T3_P2V4	2416171	2412314	2151524	1811880	CCF	mWGS		1219049	0.396167
PWK_2R_T4_P2V2	3486917	3476494	3462740	2508432	CCF	mWGS		1954048	0.405251
PWK_2R_T4_P2V4	3768274	3762253	3345506	2801000	CCF	mWGS		1954048	0.405251
PWK_3R_T3_P2V2	2079710	2050161	1856245	1554683	CCF	mWGS		1191034	0.490713
PWK_3R_T3_P2V4	1674525	1659813	1539458	1387075	CCF	mWGS		1191034	0.490713
PWK_B_T1_P2V2	4170890	4157567	4141318	3023607	CCF	mWGS		1389340	0.404442
PWK_B_T1_P2V4	3583695	3577614	3212885	2725886	CCF	mWGS		1389340	0.404442
PWK_B_T4_P2V2	2532095	2522780	2511074	1842649	CCF	mWGS		1619583	0.424088
PWK_B_T4_P2V4	1737479	1733473	1557251	1330146	CCF	mWGS		1619583	0.424088
PWK_L_T3_P1V2	3533600	3505220	3083149	2551442	CCF	mWGS		1275775	0.408459
PWK_L_T3_P1V4	3650460	3623743	3271737	2798992	CCF	mWGS		1275775	0.408459
PWK_L_T4_P2V2	3386912	3371982	3357096	2452558	CCF	mWGS		4415351	0.405201
PWK_L_T4_P2V4	4140186	4128183	3649367	3111291	CCF	mWGS		4415351	0.405201
PWK_N_T1_P2V2	3001569	2990940	2982462	2286341	CCF	mWGS		1671759	0.470785
PWK_N_T1_P2V4	3795097	3788493	3457924	3016068	CCF	mWGS		1671759	0.470785
PWK_N_T3_P2V2	2756754	2745369	2467976	2010716	CCF	mWGS		1149129	0.449363
PWK_N_T3_P2V4	2769496	2763170	2504229	2166767	CCF	mWGS		1149129	0.449363
PWK_N_T4_P2V2	2300009	2292741	2285772	1729093	CCF	mWGS		2667835	0.442444
PWK_N_T4_P2V4	3181120	3177884	2886321	2511758	CCF	mWGS		2667835	0.442444
PWK_R_T1_P2V2	2843593	2831716	2818433	2226897	CCF	mWGS		1664158	0.471007
PWK_R_T1_P2V4	3136832	3127395	2946925	2636437	CCF	mWGS		1664158	0.471007
4M7_TD_P1V2	3070474	3036359	2812515	2329458	HLB	mWGS, 16S	13843	14536240	0.572801
4M7_TD_P1V4	4217339	4158973	3777222	3369637	HLB	mWGS, 16S	13843	14536240	0.572801
BF2_TD_P1V2	3786113	3753536	3232204	2647525	HLB	mWGS, 16S	17306	17562416	0.552655
BF2_TD_P1V4	3703215	3679057	3203312	2877310	HLB	mWGS, 16S	17306	17562416	0.552655
BF4_3D_P1V2	4926938	4867156	4231938	3456253	HLB	mWGS, 16S	23858	20657550	0.597398
BF4_3D_P1V4	7419491	7325177	6303220	5578788	HLB	mWGS, 16S	23858	20657550	0.597398
BM3_3D_P1V2	3763740	3704633	3253850	2687844	HLB	mWGS, 16S	18739	16036400	0.532802
BM3_3D_P1V4	2540999	2485541	2162079	1921752	HLB	mWGS, 16S	18739	16036400	0.532802
BF1_3D_P1V4	11817206	11609732	9594628	8493872	HLB	mWGS, 16S	19112	16128555	0.568155
4F6_3D_P1V2	2279215	2262079	2087399	1741066	HLB	mWGS, 16S	20726	11977157	0.479033
4F6_3D_P1V4	2923298	2900381	2605545	2256145	HLB	mWGS, 16S	20726	11977157	0.479033
4F7_0D_P1V2	4108993	4050220	3887878	3260226	HLB	mWGS, 16S	20538	14813704	0.592763
4F7_0D_P1V4	4842696	4739134	4414955	3881842	HLB	mWGS, 16S	20538	14813704	0.592763
4F7_TD_P1V2	2749784	2717855	2499177	2065976	HLB	mWGS, 16S	17344	21087960	0.518491
4F7_TD_P1V4	3135735	3095312	2765724	2441845	HLB	mWGS, 16S	17344	21087960	0.518491
4F8_0D_P1V2	3680925	3647783	3565836	2992261	HLB	mWGS, 16S	25643	26843938	0.677852
4F8_0D_P1V4	4095909	4026164	3832913	3375260	HLB	mWGS, 16S	25643	26843938	0.677852
4M1_0D_P1V2	2988400	2912627	2777891	2335125	HLB	mWGS, 16S	19016	20210235	0.578416
4M1_0D_P1V4	3362849	3249859	3047950	2684084	HLB	mWGS, 16S	19016	20210235	0.578416
4M1_TD_P1V2	1886222	1842969	1694802	1386882	HLB	mWGS, 16S	19134	15466619	0.529966
4M1_TD_P1V4	2329992	2269364	2062076	1785659	HLB	mWGS, 16S	19134	15466619	0.529966
4M3_0D_P1V2	2243817	2179653	2029830	1682699	HLB	mWGS, 16S	20114	20631558	0.545051
4M3_0D_P1V4	3391841	3249050	2953131	2542524	HLB	mWGS, 16S	20114	20631558	0.545051
4M3_TD_P1V2	1941052	1905829	1780845	1500845	HLB	mWGS, 16S	N/A	12800828	0.495886
4M3_TD_P1V4	2734471	2670658	2474377	2204178	HLB	mWGS, 16S	N/A	12800828	0.495886
4M5_0D_P1V2	2885483	2845952	2737956	2258034	HLB	mWGS, 16S	17908	9206898	0.595528
4M5_0D_P1V4	6109395	5955736	5510834	4924147	HLB	mWGS, 16S	17908	9206898	0.595528
4M6_0D_P1V2	3282804	3260945	3113238	2608554	HLB	mWGS, 16S	16261	11791275	0.558252
4M6_0D_P1V4	4735775	4675061	4296485	3875883	HLB	mWGS, 16S	16261	11791275	0.558252
4M6_TD_P1V2	2056491	2039847	1896313	1568065	HLB	mWGS, 16S	14840	12270221	0.549299
4M6_TD_P1V4	4001805	3963407	3640111	3217749	HLB	mWGS, 16S	14840	12270221	0.549299
4M7_0D_P1V2	2899401	2873617	2741280	2282043	HLB	mWGS, 16S	14413	12370629	0.588351
4M7_0D_P1V4	5252191	5148391	4683041	4196176	HLB	mWGS, 16S	14413	12370629	0.588351
4M7_3D_P1V2	332738	327480	298705	250132	HLB	mWGS, 16S	21708	12816146	0.510691
4M7_3D_P1V4	3104676	3052663	2754386	2432690	HLB	mWGS, 16S	21708	12816146	0.510691
BF1_3D_P1V2	4349421	4290670	3608813	2918302	HLB	mWGS, 16S	19112	16128555	0.568155
BF1_TD_P1V2	4349084	4301643	3718700	3077284	HLB	mWGS, 16S	15258	19063564	0.557426
BF1_TD_P1V4	10818241	10725494	9395150	8412329	HLB	mWGS, 16S	15258	19063564	0.557426
BF2_0D_P1V2	1036862	1022884	990237	822017	HLB	mWGS, 16S	16350	16094974	0.509947
BF2_0D_P1V4	2887509	2833867	2716200	2459640	HLB	mWGS, 16S	16350	16094974	0.509947
BF2_3D_P1V2	4463930	4408625	3922982	3187687	HLB	mWGS, 16S	20352	16996156	0.591257
BF2_3D_P1V4	5144660	5080285	4468054	3948631	HLB	mWGS, 16S	20352	16996156	0.591257
BF3_0D_P1V2	1076265	1059622	1009364	839454	HLB	mWGS, 16S	14604	4173812	0.529953
BF3_0D_P1V4	1480319	1452153	1378522	1250574	HLB	mWGS, 16S	14604	4173812	0.529953
BF3_TD_P1V2	3886155	3835072	3230264	2617684	HLB	mWGS, 16S	19094	22040550	0.573446
BF3_TD_P1V4	6609591	6554349	5651804	5047968	HLB	mWGS, 16S	19094	22040550	0.573446
BM1_0D_P1V2	405147	398951	384314	319025	HLB	mWGS, 16S	20775	2145125	0.448698
BM1_0D_P1V4	908874	894866	857860	777637	HLB	mWGS, 16S	20775	2145125	0.448698
BM1_3D_P1V2	3959852	3932255	3631267	3087740	HLB	mWGS, 16S	21829	17036259	0.572006
BM1_3D_P1V4	3554852	3524837	3263947	2924582	HLB	mWGS, 16S	21829	17036259	0.572006
BM1_TD_P1V2	3780907	3724486	3290011	2705698	HLB	mWGS, 16S	20138	16170189	0.561327
BM1_TD_P1V4	5595070	5493890	4848802	4314952	HLB	mWGS, 16S	20138	16170189	0.561327
BM2_0D_P1V2	470614	461780	442711	368151	HLB	mWGS, 16S	18099	380675	0.234233
BM2_0D_P1V4	601847	581695	544661	494357	HLB	mWGS, 16S	18099	380675	0.234233
BM2_TD_P1V2	6646497	6566074	5777723	4772685	HLB	mWGS, 16S	21880	19304612	0.570211
BM2_TD_P1V4	7952150	7843074	6941847	6218731	HLB	mWGS, 16S	21880	19304612	0.570211
BM3_0D_P1V2	8031520	7912289	7497222	6158660	HLB	mWGS, 16S	20054	18817236	0.534307
BM3_0D_P1V4	8541347	8443523	7974767	7187515	HLB	mWGS, 16S	20054	18817236	0.534307
A_2_F01A_P2V4	3391647	3382935	3311152	3005214	VNDR	16S	15441
A_1_M46A_P2V2	2161998	2134107	1945192	1635696	VNDR	16S	22385
A_1_M46A _P2V4	2736372	2706418	2424260	2128711	VNDR	16S	22385
A_2_F01A _P2V2	1989779	1983378	1924039	1609975	VNDR	16S	15441
B_3_M51B_P2V2	2973987	2961913	2753108	2462391	VNDR	16S	19170
B_3_M51B _P2V4	4285064	4274413	4038946	3797165	VNDR	16S	19170
Ecoli_P1V2	2735448	2732889	2157203	2086420	This study
ecoli_P2V2	5526780	5521930	4417647	4257598	This study
ecoli_P1V4	4063753	4058214	2420869	1924636	This study
ecoli_P2V4	6183444	6178204	3833500	3103533	This study
human_stool_P1V2	328929	324202	289074	260278	This study
human_stool_P2V2	277616	273845	243484	218040	This study
human_stool_P1V4	452413	450956	380204	352381	This study
human_stool_P2V4	576879	575295	484286	452870	This study
zymo_mock_P1V2	1506453	1502222	1277278	1179509	This study
zymo_mock_P2V2	1324645	1321668	1131085	1039500	This study
zymo_mock_P1V4	848994	846842	564505	464554	This study
zymo_mock_P2V4	1809909	1806699	1228518	1019616	This study
NTC_CCF_VNDR_KOMP_P2V2	747	745	632	473	This study
NTC_CCF_VNDR_KOMP_P2V4	3649	3648	3648	3545	This study
NTC_HL44_P1V2	592	572	533	468	This study
NTC_HL44_P1V4	3416	3403	3391	3178	This study
