# Supplementary material for: Genome-Based Targeted Sequencing as a Reproducible Microbial Community Profiling Assay
Source: mSphere. 2021 Apr 7;6(2):e01325-20. doi: 10.1128/mSphere.01325-20 (PMC8546724; doi:10.1128/mSphere.01325-20)
Supplement: TABLE S2 [file msphere.01325-20-st002.xlsx]

## Sheet: Table 1
# Probes per MAG	Allegro	JAX
1	0.23	0.4
2	0.18	0.35
3	0.16	0.52
4	0.1	0.28
5	0.12	0.24
6	0.07	0.1
7	0.048	0.28
8	0.11	0.093
9	0.23	0.22
10	0.2	0.69
11	0.84	0.77
12	0.51	0.73
13	0.86	0.74
14	0.87	0.96
15	0.9	0.91
16	0.95	0.85
17	0.93	0.86
18	0.92	0.94
19	0.93	0.92
20	0.97	0.94
Highlighted values: p < 0.05
