# Supplementary material for: Genome-Based Targeted Sequencing as a Reproducible Microbial Community Profiling Assay
Source: mSphere. 2021 Apr 7;6(2):e01325-20. doi: 10.1128/mSphere.01325-20 (PMC8546724; doi:10.1128/mSphere.01325-20)
Supplement: TABLE S3 [file msphere.01325-20-st003.xlsx]

## Sheet: Table 1
Experimental Factors	df	SS	MS	Pseudo-F	R^2	P
Allegro
Strain/Diet	3	1.6571	0.5536	2.6961	0.2506	0.002997
Residuals	24	4.9169	0.20487		0.74794
Total	27	6.574			1
JAX
Strain/Diet	3	3.9962	1.33207	13.629	0.63012	0.000999
Residuals	24	2.3457	0.09774		0.36988
Total	27	6.3419			1
16S
Strain/Diet	3	4.1995	1.39984	19.581	0.70995	0.000999
Residuals	24	1.7157	0.007149		0.29005
Total	27	5.9152			1
mWGS
Strain/Diet	3	1.1884	0.39613	2.0508	0.20405	0.00999
Residuals	24	4.6357	0.19316		0.79595
Total	27	5.8241			1
PERMANOVA tests were performed using Strain and Diet as the group over 1000 permutations
