# Supplementary material for: Genome-Based Targeted Sequencing as a Reproducible Microbial Community Profiling Assay
Source: mSphere. 2021 Apr 7;6(2):e01325-20. doi: 10.1128/mSphere.01325-20 (PMC8546724; doi:10.1128/mSphere.01325-20)
Supplement: TABLE S4 [file msphere.01325-20-st004.xlsx]

## Sheet: Benjamino_Table_S4
			HLB vs. B6 (HF)						HLB vs. B6 (Chow)						HLB (Chow vs. HF)						B6 (Chow vs. HF)
			Allegro			JAX			Allegro			JAX			Allegro			JAX			Allegro			JAX
KO	Pathway Class	Pathway	Class	LDA	p-value	Class	LDA	p-value	Class	LDA	p-value	Class	LDA	p-value	Class	LDA	p-value	Class	LDA	p-value	Class	LDA	p-value	Class	LDA	p-value
ko00400	Amino Acid Metabolism	Phenylalanine, tyrosine and tryptophan biosynthesis	B6	-2.045	0.023	B6	-2.395	0.005	-	-	-	-	-	-	Chow	-2.18	0.015	Chow	-2.203	0.022	-	-	-	-	-	-
ko00290	Amino Acid Metabolism	Valine, leucine and isoleucine biosynthesis	B6	-2.022	0.023	B6	-2.072	0.03	B6	-2.515	0.004	B6	-2.476	0.004	HF	2.617	0.003	HF	2.597	0.003	HF	2.252	0.002	HF	2.299	0.002
ko00220	Amino Acid Metabolism	Arginine biosynthesis	B6	-2.158	0.007	B6	-2.13	0.002	-	-	-	-	-	-	Chow	-2.363	0.007	Chow	-2.308	0.01	-	-	-	-	-	-
ko00471	Amino Acid Metabolism	D-Glutamine and D-glutamate metabolism	B6	-2.097	0.001	B6	-2.203	0.001	HLB444	2.317	0.004	HLB444	2.287	0.004	Chow	-2.488	0.003	Chow	-2.494	0.003	-	-	-	-	-	-
ko00450	Amino Acid Metabolism	Selenocompound metabolism	HLB444	2.241	0.001	HLB444	2.303	0.001	-	-	-	B6	-2.015	0.004	HF	2.455	0.003	HF	2.456	0.003	-	-	-	-	-	-
ko00270	Amino Acid Metabolism	Cysteine and methionine metabolism	HLB444	2.345	0.001	HLB444	2.345	0.001	-	-	-	-	-	-	HF	2.552	0.003	HF	2.54	0.003	HF	2.243	0.002	HF	2.241	0.01
ko00300	Amino Acid Metabolism	Lysine biosynthesis	-	-	-	-	-	-	B6	-2.192	0.004	B6	-2.218	0.019	HF	2.466	0.003	HF	2.434	0.003	HF	2.341	0.002	HF	2.331	0.002
ko00350	Amino Acid Metabolism	Tyrosine metabolism	-	-	-	-	-	-	B6	-2.217	0.004	B6	-2.167	0.004	HF	2.439	0.003	HF	2.42	0.003	HF	2.195	0.002	HF	2.247	0.002
ko00340	Amino Acid Metabolism	Histidine metabolism	-	-	-	-	-	-	B6	-2.209	0.012	-	-	-	HF	2.482	0.003	HF	2.468	0.003	HF	2.23	0.002	HF	2.292	0.002
ko00250	Amino Acid Metabolism	Alanine, aspartate and glutamate metabolism	-	-	-	-	-	-	HLB444	2.532	0.004	HLB444	2.516	0.004	Chow	-2.82	0.003	Chow	-2.797	0.003	Chow	-2.483	0.002	Chow	-2.586	0.002
ko00260	Amino Acid Metabolism	Glycine, serine and threonine metabolism	-	-	-	B6	-2.124	0.002	HLB444	2.084	0.028	HLB444	2.318	0.012	-	-	-	-	-	-	HF	2.351	0.002	HF	2.524	0.002
ko00430	Amino Acid Metabolism	Taurine and hypotaurine metabolism	-	-	-	-	-	-	HLB444	2.256	0.004	HLB444	2.251	0.007	Chow	-2.409	0.003	Chow	-2.39	0.003	Chow	-2.108	0.002	Chow	-2.171	0.002
ko00280	Amino Acid Metabolism	Valine, leucine and isoleucine degradation	-	-	-	-	-	-	HLB444	2.546	0.012	HLB444	2.643	0.007	Chow	-2.688	0.004	Chow	-2.659	0.004	-	-	-	-	-	-
ko00410	Amino Acid Metabolism	beta-Alanine metabolism	-	-	-	-	-	-	HLB444	2.055	0.004	HLB444	2.147	0.004	Chow	-2.261	0.003	Chow	-2.248	0.003	-	-	-	-	-	-
ko00330	Amino Acid Metabolism	Arginine and proline metabolism	-	-	-	-	-	-	HLB444	2.254	0.007	HLB444	2.372	0.004	Chow	-2.562	0.003	Chow	-2.554	0.003	Chow	-2.282	0.002	-	-	-
ko00460	Amino Acid Metabolism	Cyanoamino acid metabolism	-	-	-	HLB444	2.07	0.005	-	-	-	-	-	-	Chow	-2.212	0.01	Chow	-2.196	0.01	Chow	-2.484	0.002	Chow	-2.536	0.002
ko00440	Amino Acid Metabolism	Phosphonate and phosphinate metabolism	-	-	-	-	-	-	-	-	-	-	-	-	HF	2.213	0.003	HF	2.184	0.003	HF	2.075	0.002	HF	2.036	0.002
ko00310	Amino Acid Metabolism	Lysine degradation	-	-	-	-	-	-	-	-	-	-	-	-	HF	2.315	0.003	HF	2.305	0.003	HF	2.183	0.002	HF	2.255	0.002
ko00360	Amino Acid Metabolism	Phenylalanine metabolism	-	-	-	-	-	-	-	-	-	-	-	-	HF	2.205	0.003	HF	2.212	0.003	-	-	-	-	-	-
ko00480	Amino Acid Metabolism	Glutathione metabolism	-	-	-	HLB444	2.034	0.002	-	-	-	-	-	-	HF	2.118	0.004	HF	2.13	0.004	-	-	-	-	-	-
ko00380	Amino Acid Metabolism	Tryptophan metabolism	-	-	-	-	-	-	-	-	-	-	-	-	-	-	-	-	-	-	-	-	-	HF	2.076	0.002
ko01130	Biosynthesis of antibiotics	Biosynthesis of antibiotics	B6	-2.591	0.002	B6	-2.708	0.001	-	-	-	-	-	-	-	-	-	-	-	-	HF	2.358	0.037	HF	2.656	0.002
ko00521	Biosynthesis of other Secondary Metabolites	Streptomycin biosynthesis	B6	-2.07	0.017	-	-	-	-	-	-	HLB444	2.057	0.028	Chow	-2.526	0.003	Chow	-2.493	0.003	Chow	-2.191	0.002	Chow	-2.133	0.005
ko00401	Biosynthesis of other Secondary Metabolites	Novobiocin biosynthesis	-	-	-	-	-	-	B6	-2.035	0.004	-	-	-	HF	2.339	0.003	HF	2.323	0.003	HF	2.208	0.002	HF	2.289	0.002
ko00525	Biosynthesis of other Secondary Metabolites	Acarbose and validamycin biosynthesis	-	-	-	-	-	-	HLB444	2.011	0.028	HLB444	2.1	0.019	Chow	-2.568	0.003	Chow	-2.554	0.003	Chow	-2.3	0.002	Chow	-2.28	0.002
ko00901	Biosynthesis of other Secondary Metabolites	Indole alkaloid biosynthesis	-	-	-	-	-	-	HLB444	2.117	0.015	HLB444	2.195	0.004	-	-	-	-	-	-	-	-	-	-	-	-
ko00311	Biosynthesis of other Secondary Metabolites	Penicillin and cephalosporin biosynthesis	-	-	-	-	-	-	-	-	-	-	-	-	Chow	-2.053	0.003	Chow	-2.006	0.003	-	-	-	-	-	-
ko00940	Biosynthesis of other Secondary Metabolites	Phenylpropanoid biosynthesis	-	-	-	HLB444	2.132	0.001	-	-	-	B6	-2.029	0.019	Chow	-2.228	0.003	Chow	-2.221	0.003	Chow	-2.56	0.002	Chow	-2.61	0.002
ko00524	Biosynthesis of other Secondary Metabolites	Neomycin, kanamycin and gentamicin biosynthesis	-	-	-	-	-	-	-	-	-	-	-	-	HF	2.136	0.003	HF	2.133	0.003	HF	2.132	0.002	HF	2.091	0.002
ko00960	Biosynthesis of other Secondary Metabolites	Tropane, piperidine and pyridine alkaloid biosynthesis	-	-	-	-	-	-	-	-	-	-	-	-	HF	2.133	0.003	HF	2.111	0.003	HF	2.005	0.002	HF	2.08	0.002
ko00232	Biosynthesis of other Secondary Metabolites	Caffeine metabolism	-	-	-	-	-	-	-	-	-	-	-	-	HF	2.181	0.003	HF	2.238	0.003	-	-	-	-	-	-
ko00261	Biosynthesis of other Secondary Metabolites	Monobactam biosynthesis	-	-	-	-	-	-	-	-	-	B6	-2.063	0.004	-	-	-	-	-	-	-	-	-	-	-	-
ko00620	Carbohydrate Metabolism	Pyruvate metabolism	B6	-2.132	0.005	B6	-2.174	0.002	HLB444	2.422	0.004	HLB444	2.467	0.004	Chow	-2.18	0.022	Chow	-2.138	0.032	HF	2.385	0.002	HF	2.473	0.002
ko00020	Carbohydrate Metabolism	Citrate cycle (TCA cycle)	B6	-2.624	0.001	B6	-2.674	0.001	HLB444	2.334	0.042	HLB444	2.529	0.028	Chow	-2.736	0.004	Chow	-2.736	0.004	-	-	-	HF	2.343	0.027
ko00500	Carbohydrate Metabolism	Starch and sucrose metabolism	HLB444	2.826	0.001	HLB444	2.89	0.001	HLB444	2.39	0.028	-	-	-	Chow	-2.781	0.003	Chow	-2.728	0.015	Chow	-3.002	0.002	Chow	-3.096	0.002
ko00040	Carbohydrate Metabolism	Pentose and glucuronate interconversions	HLB444	2.478	0.001	HLB444	2.622	0.001	B6	-2.84	0.004	B6	-2.863	0.004	-	-	-	-	-	-	Chow	-3.049	0.002	Chow	-3.105	0.002
ko00520	Carbohydrate Metabolism	Amino sugar and nucleotide sugar metabolism	HLB444	2.673	0.003	HLB444	2.752	0.002	B6	-2.649	0.004	B6	-2.686	0.007	-	-	-	-	-	-	Chow	-2.869	0.002	Chow	-2.932	0.002
ko00052	Carbohydrate Metabolism	Galactose metabolism	HLB444	2.316	0.007	HLB444	2.246	0.017	HLB444	2.393	0.004	HLB444	2.318	0.004	Chow	-2.359	0.032	Chow	-2.351	0.046	Chow	-2.28	0.002	Chow	-2.27	0.002
ko00051	Carbohydrate Metabolism	Fructose and mannose metabolism	HLB444	2.666	0.002	HLB444	2.634	0.001	HLB444	2.407	0.004	HLB444	2.315	0.004	Chow	-2.803	0.003	Chow	-2.748	0.003	Chow	-2.929	0.002	Chow	-2.894	0.002
ko00030	Carbohydrate Metabolism	Pentose phosphate pathway	HLB444	2.634	0.001	HLB444	2.705	0.001	B6	-2.408	0.019	B6	-2.548	0.012	HF	2.879	0.003	HF	2.857	0.003	-	-	-	-	-	-
ko00562	Carbohydrate Metabolism	Inositol phosphate metabolism	-	-	-	-	-	-	B6	-2.08	0.004	B6	-2.012	0.004	HF	2.108	0.015	HF	2.181	0.003	-	-	-	-	-	-
ko00660	Carbohydrate Metabolism	C5-Branched dibasic acid metabolism	-	-	-	-	-	-	B6	-2.352	0.007	B6	-2.344	0.012	HF	2.51	0.003	HF	2.497	0.003	HF	2.065	0.003	HF	2.064	0.007
ko00010	Carbohydrate Metabolism	Glycolysis / Gluconeogenesis	-	-	-	-	-	-	HLB444	2.152	0.004	HLB444	2.054	0.004	HF	2.504	0.003	HF	2.543	0.003	HF	2.57	0.002	HF	2.572	0.002
ko00640	Carbohydrate Metabolism	Propanoate metabolism	-	-	-	-	-	-	HLB444	2.078	0.028	-	-	-	-	-	-	-	-	-	-	-	-	-	-	-
ko00630	Carbohydrate Metabolism	Glyoxylate and dicarboxylate metabolism	-	-	-	B6	-2.086	0.039	HLB444	2.228	0.028	HLB444	2.414	0.019	Chow	-2.729	0.003	Chow	-2.726	0.003	Chow	-2.471	0.002	Chow	-2.252	0.007
ko00053	Carbohydrate Metabolism	Ascorbate and aldarate metabolism	-	-	-	-	-	-	-	-	-	-	-	-	-	-	-	-	-	-	Chow	-2.209	0.002	Chow	-2.18	0.002
ko00650	Carbohydrate Metabolism	Butanoate metabolism	-	-	-	-	-	-	-	-	-	-	-	-	-	-	-	-	-	-	-	-	-	Chow	-2.161	0.003
ko02040	Cell Motility	Flagellar assembly	HLB444	3.062	0.002	HLB444	3.132	0.002	B6	-2.77	0.028	B6	-2.879	0.028	HF	3.292	0.003	HF	3.288	0.004	-	-	-	-	-	-
ko02030	Cell Motility	Bacterial chemotaxis	HLB444	3.182	0.001	HLB444	3.245	0.001	B6	-2.822	0.028	B6	-2.966	0.028	HF	3.284	0.004	HF	3.286	0.004	-	-	-	Chow	-2.809	0.014
ko02025	Cellular Community	Biofilm formation - Pseudomonas aeruginosa	HLB444	2.099	0.002	HLB444	2.215	0.001	-	-	-	-	-	-	-	-	-	-	-	-	Chow	-2.185	0.002	Chow	-2.281	0.002
ko02024	Cellular Community	Quorum sensing	HLB444	2.858	0.001	HLB444	2.83	0.003	B6	-2.578	0.028	B6	-2.783	0.012	HF	3.11	0.003	HF	3.101	0.003	-	-	-	-	-	-
ko02026	Cellular Community	Biofilm formation - Escherichia coli	HLB444	2.286	0.001	HLB444	2.393	0.001	-	-	-	-	-	-	-	-	-	-	-	-	Chow	-2.422	0.002	Chow	-2.539	0.002
ko01503	Drug Resistance: Antimicrobial	Cationic antimicrobial peptide (CAMP) resistance	B6	-2.588	0.001	B6	-2.703	0.001	-	-	-	-	-	-	Chow	-2.649	0.003	Chow	-2.651	0.004	-	-	-	-	-	-
ko01501	Drug Resistance: Antimicrobial	beta-Lactam resistance	B6	-2.492	0.002	B6	-2.633	0.001	B6	-2.492	0.004	B6	-2.484	0.004	HF	2.497	0.003	HF	2.501	0.003	HF	2.472	0.002	HF	2.623	0.002
ko01502	Drug Resistance: Antimicrobial	Vancomycin resistance	-	-	-	B6	-2.035	0.003	-	-	-	-	-	-	HF	2.325	0.004	HF	2.28	0.004	HF	2.414	0.002	HF	2.408	0.002
ko01523	Drug Resistance: Antineoplastic	Antifolate resistance	-	-	-	-	-	-	HLB444	2.154	0.004	HLB444	2.131	0.004	-	-	-	-	-	-	-	-	-	-	-	-
ko03320	Endocrine System	PPAR signaling pathway	-	-	-	-	-	-	-	-	-	-	-	-	Chow	-2.442	0.003	Chow	-2.437	0.003	Chow	-2.234	0.002	Chow	-2.242	0.002
ko00190	Energy Metabolism	Oxidative phosphorylation	B6	-2.862	0.001	B6	-2.967	0.001	HLB444	2.703	0.028	HLB444	2.8	0.028	Chow	-3.092	0.004	Chow	-3.1	0.004	-	-	-	-	-	-
ko00720	Energy Metabolism	Carbon fixation pathways in prokaryotes	B6	-2.169	0.039	-	-	-	HLB444	2.576	0.019	HLB444	2.66	0.012	Chow	-2.72	0.007	Chow	-2.68	0.007	-	-	-	-	-	-
ko00920	Energy Metabolism	Sulfur metabolism	HLB444	2.364	0.001	HLB444	2.419	0.001	B6	-2.089	0.028	B6	-2.25	0.019	HF	2.614	0.003	HF	2.608	0.003	-	-	-	-	-	-
ko00710	Energy Metabolism	Carbon fixation in photosynthetic organisms	HLB444	2.054	0.009	HLB444	2.135	0.002	-	-	-	-	-	-	Chow	-2.047	0.032	Chow	-2.025	0.032	Chow	-2.106	0.002	Chow	-2.187	0.002
ko00680	Energy Metabolism	Methane metabolism	HLB444	2.468	0.001	HLB444	2.531	0.001	HLB444	2.113	0.019	HLB444	2.146	0.019	-	-	-	HF	2.182	0.032	-	-	-	-	-	-
ko00195	Energy Metabolism	Photosynthesis	-	-	-	-	-	-	HLB444	2.081	0.012	-	-	-	Chow	-2.394	0.003	Chow	-2.396	0.003	-	-	-	Chow	-2.05	0.002
ko00910	Energy Metabolism	Nitrogen metabolism	-	-	-	HLB444	2.024	0.013	-	-	-	-	-	-	Chow	-2.168	0.01	Chow	-2.127	0.007	Chow	-2.285	0.002	Chow	-2.438	0.002
ko03060	Folding, Sorting, and Degradation	Protein export	-	-	-	-	-	-	HLB444	2.025	0.004	-	-	-	Chow	-2.267	0.003	Chow	-2.265	0.003	Chow	-2.185	0.002	Chow	-2.208	0.002
ko03018	Folding, Sorting, and Degradation	RNA degradation	-	-	-	B6	-2.044	0.03	HLB444	2.179	0.007	HLB444	2.111	0.028	Chow	-2.081	0.022	-	-	-	-	-	-	HF	2.037	0.01
ko01100	Global Overview Maps	Metabolic pathways	B6	-3.314	0.003	B6	-3.324	0.003	HLB444	3.221	0.028	HLB444	3.343	0.028	Chow	-3.789	0.003	Chow	-3.784	0.003	Chow	-3.41	0.002	Chow	-3.289	0.002
ko01110	Global Overview Maps	Biosynthesis of secondary metabolites	B6	-2.904	0.001	B6	-3.012	0.001	-	-	-	-	-	-	-	-	-	-	-	-	-	-	-	HF	2.825	0.002
ko01120	Global Overview Maps	Microbial metabolism in diverse environments	-	-	-	-	-	-	B6	-2.592	0.019	B6	-2.501	0.019	HF	3.272	0.003	HF	3.247	0.003	HF	3.192	0.002	HF	3.158	0.002
ko01230	Global Overview Maps	Biosynthesis of amino acids	-	-	-	-	-	-	B6	-2.976	0.007	B6	-2.979	0.007	HF	3.326	0.003	HF	3.305	0.003	HF	3.004	0.002	HF	3.005	0.002
ko01210	Global Overview Maps	2-Oxocarboxylic acid metabolism	-	-	-	-	-	-	B6	-2.631	0.004	B6	-2.574	0.007	HF	2.919	0.003	HF	2.905	0.003	HF	2.589	0.002	HF	2.653	0.002
ko01220	Global Overview Maps	Degradation of aromatic compounds	-	-	-	-	-	-	B6	-2.446	0.004	B6	-2.416	0.004	HF	2.445	0.003	HF	2.419	0.003	-	-	-	-	-	-
ko01200	Global Overview Maps	Carbon metabolism	-	-	-	-	-	-	HLB444	2.648	0.004	HLB444	2.701	0.004	HF	2.525	0.046	HF	2.508	0.046	HF	2.804	0.002	HF	2.792	0.002
ko01212	Global Overview Maps	Fatty acid metabolism	-	-	-	-	-	-	-	-	-	-	-	-	Chow	-2.431	0.003	Chow	-2.407	0.003	Chow	-2.228	0.014	Chow	-2.243	0.01
ko00604	Glycan Biosynthesis and Metabolism	Glycosphingolipid biosynthesis - ganglio series	B6	-2.542	0.001	B6	-2.598	0.001	B6	-2.084	0.004	-	-	-	HF	2.144	0.032	HF	2.06	0.032	HF	2.533	0.002	HF	2.612	0.002
ko00513	Glycan Biosynthesis and Metabolism	Various types of N-glycan biosynthesis	B6	-2.55	0.001	B6	-2.604	0.001	B6	-2.094	0.004	-	-	-	HF	2.143	0.032	HF	2.058	0.032	HF	2.537	0.002	HF	2.614	0.002
ko00511	Glycan Biosynthesis and Metabolism	Other glycan degradation	B6	-2.916	0.001	B6	-2.957	0.001	B6	-2.501	0.007	-	-	-	-	-	-	-	-	-	HF	2.739	0.002	HF	2.855	0.002
ko00531	Glycan Biosynthesis and Metabolism	Glycosaminoglycan degradation	B6	-2.685	0.001	B6	-2.75	0.001	B6	-2.319	0.004	B6	-2.117	0.007	HF	2.499	0.003	HF	2.437	0.01	HF	2.741	0.002	HF	2.819	0.002
ko00603	Glycan Biosynthesis and Metabolism	Glycosphingolipid biosynthesis - globo and isoglobo series	B6	-2.548	0.001	B6	-2.634	0.001	B6	-2.012	0.004	-	-	-	HF	2.147	0.022	HF	2.039	0.032	HF	2.565	0.002	HF	2.645	0.002
ko00540	Glycan Biosynthesis and Metabolism	Lipopolysaccharide biosynthesis	B6	-2.746	0.002	B6	-2.826	0.002	HLB444	2.571	0.042	HLB444	2.717	0.019	Chow	-3.121	0.003	Chow	-3.116	0.003	Chow	-2.653	0.003	-	-	-
ko00510	Glycan Biosynthesis and Metabolism	N-Glycan biosynthesis	-	-	-	-	-	-	-	-	-	-	-	-	Chow	-2.063	0.003	Chow	-2.059	0.003	Chow	-2.035	0.002	Chow	-2.076	0.002
ko00601	Glycan Biosynthesis and Metabolism	Glycosphingolipid biosynthesis - lacto and neolacto series	-	-	-	-	-	-	-	-	-	-	-	-	-	-	-	Chow	-2.282	0.003	-	-	-	-	-	-
ko00600	Lipid Metabolism	Sphingolipid metabolism	B6	-2.579	0.001	B6	-2.677	0.001	-	-	-	-	-	-	-	-	-	-	-	-	HF	2.443	0.002	HF	2.567	0.002
ko00061	Lipid Metabolism	Fatty acid biosynthesis	B6	-2.168	0.023	B6	-2.141	0.03	-	-	-	-	-	-	Chow	-2.546	0.003	Chow	-2.537	0.003	Chow	-2.245	0.005	Chow	-2.208	0.007
ko00564	Lipid Metabolism	Glycerophospholipid metabolism	HLB444	2.344	0.001	HLB444	2.161	0.003	-	-	-	-	-	-	-	-	-	-	-	-	Chow	-2.201	0.003	Chow	-2.065	0.007
ko00561	Lipid Metabolism	Glycerolipid metabolism	-	-	-	-	-	-	-	-	-	B6	-2.201	0.042	HF	2.58	0.003	HF	2.577	0.003	HF	2.381	0.003	HF	2.287	0.005
ko00072	Lipid Metabolism	Synthesis and degradation of ketone bodies	-	-	-	-	-	-	-	-	-	-	-	-	HF	2.002	0.003	HF	2.028	0.003	-	-	-	-	-	-
ko01040	Lipid Metabolism	Biosynthesis of unsaturated fatty acids	-	-	-	-	-	-	-	-	-	-	-	-	-	-	-	-	-	-	Chow	-2.033	0.002	-	-	-
ko00120	Lipid Metabolism	Primary bile acid biosynthesis	-	-	-	-	-	-	-	-	-	-	-	-	-	-	-	-	-	-	-	-	-	Chow	-2.094	0.002
ko00121	Lipid Metabolism	Secondary bile acid biosynthesis	-	-	-	-	-	-	-	-	-	-	-	-	-	-	-	-	-	-	-	-	-	Chow	-2.094	0.002
ko02060	Membrane Transport	Phosphotransferase system (PTS)	HLB444	2.627	0.013	HLB444	2.608	0.03	-	-	-	B6	-2.249	0.042	HF	2.915	0.003	HF	2.921	0.003	HF	2.427	0.01	HF	2.396	0.007
ko02010	Membrane Transport	ABC transporters	HLB444	3.413	0.001	HLB444	3.433	0.001	B6	-3.098	0.042	B6	-3.255	0.028	HF	3.698	0.003	HF	3.689	0.003	HF	3.119	0.02	-	-	-
ko03070	Membrane Transport	Bacterial secretion system	-	-	-	B6	-2.023	0.03	-	-	-	-	-	-	-	-	-	-	-	-	HF	2	0.02	HF	2.134	0.007
ko00740	Metabolism of Cofactors and Vitamins	Riboflavin metabolism	B6	-2.273	0.007	B6	-2.062	0.039	-	-	-	HLB444	2.351	0.028	Chow	-2.635	0.003	Chow	-2.611	0.003	-	-	-	-	-	-
ko00130	Metabolism of Cofactors and Vitamins	Ubiquinone and other terpenoid-quinone biosynthesis	B6	-2.461	0.002	B6	-2.544	0.002	HLB444	2.228	0.042	HLB444	2.385	0.019	Chow	-2.738	0.003	Chow	-2.724	0.003	Chow	-2.081	0.037	-	-	-
ko00730	Metabolism of Cofactors and Vitamins	Thiamine metabolism	B6	-2.427	0.002	B6	-2.416	0.001	HLB444	2.06	0.042	HLB444	2.157	0.028	Chow	-2.553	0.004	Chow	-2.545	0.003	-	-	-	-	-	-
ko00790	Metabolism of Cofactors and Vitamins	Folate biosynthesis	B6	-2.563	0.002	B6	-2.6	0.002	HLB444	2.497	0.019	HLB444	2.581	0.012	Chow	-2.917	0.003	Chow	-2.911	0.003	-	-	-	-	-	-
ko00780	Metabolism of Cofactors and Vitamins	Biotin metabolism	B6	-2.416	0.003	B6	-2.473	0.002	HLB444	2.297	0.028	HLB444	2.441	0.019	Chow	-2.773	0.003	Chow	-2.77	0.003	-	-	-	-	-	-
ko00785	Metabolism of Cofactors and Vitamins	Lipoic acid metabolism	B6	-2.001	0.001	B6	-2.102	0.001	-	-	-	-	-	-	-	-	-	-	-	-	-	-	-	HF	2.101	0.002
ko00860	Metabolism of Cofactors and Vitamins	Porphyrin and chlorophyll metabolism	B6	-2.583	0.017	B6	-2.584	0.009	B6	-2.52	0.004	B6	-2.313	0.028	HF	2.931	0.003	HF	2.859	0.003	HF	2.976	0.002	HF	2.975	0.002
ko00770	Metabolism of Cofactors and Vitamins	Pantothenate and CoA biosynthesis	B6	-2.141	0.001	B6	-2.19	0.001	-	-	-	-	-	-	-	-	-	-	-	-	-	-	-	HF	2.012	0.002
ko00760	Metabolism of Cofactors and Vitamins	Nicotinate and nicotinamide metabolism	-	-	-	-	-	-	HLB444	2.314	0.004	HLB444	2.243	0.007	Chow	-2.602	0.003	Chow	-2.577	0.003	Chow	-2.207	0.002	Chow	-2.406	0.002
ko00750	Metabolism of Cofactors and Vitamins	Vitamin B6 metabolism	-	-	-	-	-	-	-	-	-	HLB444	2.055	0.012	Chow	-2.348	0.003	Chow	-2.337	0.003	Chow	-2.088	0.002	-	-	-
ko00830	Metabolism of Cofactors and Vitamins	Retinol metabolism	-	-	-	-	-	-	-	-	-	-	-	-	HF	2.056	0.003	HF	2.07	0.003	-	-	-	-	-	-
ko00909	Metabolism of Terpenoids and Polyketides	Sesquiterpenoid and triterpenoid biosynthesis	B6	-2.124	0.001	B6	-2.342	0.001	-	-	-	-	-	-	-	-	-	-	-	-	HF	2.195	0.002	HF	2.398	0.002
ko00523	Metabolism of Terpenoids and Polyketides	Polyketide sugar unit biosynthesis	-	-	-	-	-	-	-	-	-	HLB444	2.155	0.028	Chow	-2.692	0.003	Chow	-2.678	0.003	Chow	-2.54	0.002	Chow	-2.517	0.002
ko00908	Metabolism of Terpenoids and Polyketides	Zeatin biosynthesis	-	-	-	-	-	-	-	-	-	-	-	-	Chow	-2.06	0.003	Chow	-2.049	0.003	-	-	-	-	-	-
ko00900	Metabolism of Terpenoids and Polyketides	Terpenoid backbone biosynthesis	-	-	-	-	-	-	-	-	-	-	-	-	Chow	-2.181	0.007	Chow	-2.159	0.01	Chow	-2.034	0.002	Chow	-2.172	0.002
ko01051	Metabolism of Terpenoids and Polyketides	Biosynthesis of ansamycins	-	-	-	-	-	-	-	-	-	-	-	-	HF	2.258	0.003	HF	2.254	0.003	-	-	-	-	-	-
ko00903	Metabolism of Terpenoids and Polyketides	Limonene and pinene degradation	-	-	-	-	-	-	-	-	-	-	-	-	HF	2.007	0.003	HF	2.009	0.003	-	-	-	-	-	-
ko00230	Nucleotide Metabolism	Purine metabolism	-	-	-	-	-	-	HLB444	2.752	0.004	HLB444	2.652	0.007	Chow	-2.901	0.003	Chow	-2.849	0.003	-	-	-	Chow	-2.414	0.037
ko00240	Nucleotide Metabolism	Pyrimidine metabolism	-	-	-	-	-	-	HLB444	2.736	0.028	HLB444	2.711	0.019	Chow	-3.083	0.003	Chow	-3.047	0.003	Chow	-2.784	0.002	Chow	-2.884	0.002
ko03410	Replication and Repair	Base excision repair	HLB444	2.204	0.002	HLB444	2.131	0.003	-	-	-	-	-	-	Chow	-2.2	0.004	Chow	-2.172	0.004	Chow	-2.495	0.002	Chow	-2.478	0.002
ko03030	Replication and Repair	DNA replication	-	-	-	-	-	-	HLB444	2.179	0.019	-	-	-	Chow	-2.424	0.007	Chow	-2.41	0.003	Chow	-2.124	0.01	Chow	-2.307	0.002
ko03430	Replication and Repair	Mismatch repair	-	-	-	-	-	-	HLB444	2.378	0.004	HLB444	2.199	0.042	Chow	-2.653	0.003	Chow	-2.629	0.003	Chow	-2.512	0.002	Chow	-2.617	0.002
ko03440	Replication and Repair	Homologous recombination	-	-	-	-	-	-	-	-	-	-	-	-	Chow	-2.279	0.015	Chow	-2.284	0.015	Chow	-2.149	0.005	Chow	-2.412	0.002
ko03420	Replication and Repair	Nucleotide excision repair	-	-	-	-	-	-	-	-	-	-	-	-	Chow	-2.189	0.003	Chow	-2.214	0.003	-	-	-	-	-	-
ko02020	Signal Transduction	Two-component system	HLB444	3.071	0.007	HLB444	3.056	0.007	B6	-2.989	0.028	B6	-3.069	0.028	HF	3.475	0.004	HF	3.456	0.004	HF	2.974	0.027	-	-	-
ko03010	Translation	Ribosome	B6	-2.486	0.005	B6	-2.535	0.009	HLB444	2.758	0.042	-	-	-	Chow	-3.099	0.003	Chow	-3.108	0.003	Chow	-2.634	0.003	Chow	-2.844	0.003
ko03013	Translation	RNA transport	-	-	-	-	-	-	-	-	-	-	-	-	Chow	-2.32	0.003	Chow	-2.294	0.003	Chow	-2.202	0.002	Chow	-2.218	0.002
ko03015	Translation	mRNA surveillance pathway	-	-	-	-	-	-	-	-	-	-	-	-	Chow	-2.165	0.004	Chow	-2.947	0.003	-	-	-	-	-	-
ko03008	Translation	Ribosome biogenesis in eukaryotes	-	-	-	-	-	-	-	-	-	-	-	-	-	-	-	-	-	-	-	-	-	HF	2.014	0.002
ko00362	Xenobiotics Biodegredation and Metabolism	Benzoate degradation	-	-	-	-	-	-	B6	-2.319	0.004	B6	-2.287	0.004	HF	2.466	0.003	HF	2.456	0.003	-	-	-	-	-	-
ko00791	Xenobiotics Biodegredation and Metabolism	Atrazine degradation	-	-	-	-	-	-	HLB444	2.334	0.004	HLB444	2.324	0.004	Chow	-2.454	0.003	Chow	-2.438	0.003	-	-	-	-	-	-
ko00983	Xenobiotics Biodegredation and Metabolism	Drug metabolism - other enzymes	-	-	-	-	-	-	-	-	-	-	-	-	Chow	-2.601	0.003	Chow	-2.572	0.003	Chow	-2.626	0.002	Chow	-2.672	0.002
ko00626	Xenobiotics Biodegredation and Metabolism	Naphthalene degradation	-	-	-	-	-	-	-	-	-	-	-	-	HF	2.062	0.003	HF	2.064	0.003	-	-	-	-	-	-
ko00363	Xenobiotics Biodegredation and Metabolism	Bisphenol degradation	-	-	-	-	-	-	-	-	-	-	-	-	HF	2.269	0.003	HF	2.292	0.015	-	-	-	-	-	-
ko00633	Xenobiotics Biodegredation and Metabolism	Nitrotoluene degradation	-	-	-	-	-	-	-	-	-	-	-	-	HF	2.13	0.003	HF	2.127	0.003	HF	2.129	0.002	HF	2.151	0.002
ko00625	Xenobiotics Biodegredation and Metabolism	Chloroalkane and chloroalkene degradation	-	-	-	-	-	-	-	-	-	-	-	-	-	-	-	HF	2.009	0.003	-	-	-	-	-	-
